# Supplementary material for: Identification of crucial genes related to heart failure based on GEO database
Source: BMC Cardiovasc Disord. 2023 Jul 28;23:376. doi: 10.1186/s12872-023-03400-x (PMC10385922; doi:10.1186/s12872-023-03400-x)
Supplement: Supplementary file 1 — Additional File Table 1: The list of up-regulated and down-regulated DEGs [file 12872_2023_3400_MOESM1_ESM.xlsx]

## Sheet: Sheet1
Supplementary table 1 The list of up-regulated and down-regulated DEGs
id	logFC	AveExpr	t	P.Value	adj.P.Val	B
FREM1	0.929457	5.13398	20.0017	1.58838e-59	7.37325e-56	124.757
ECM2	0.960754	5.72508	19.9352	2.93869e-59	9.09427e-56	124.147
MNS1	0.963422	4.35631	19.7901	1.12565e-58	2.61263e-55	122.816
FCN3	-1.59745	7.36072	-19.663	3.65481e-58	6.78625e-55	121.648
LUM	1.21339	8.88613	19.0634	9.48395e-56	1.46748e-52	116.138
SMOC2	1.0682	6.46598	18.9182	3.65093e-55	4.84217e-52	114.802
ZMAT1	0.677446	6.1519	18.7204	2.28808e-54	2.65532e-51	112.982
ASPN	1.73111	7.0007	18.3954	4.67729e-53	4.3424e-50	109.991
LAD1	-0.625396	5.05909	-18.29	1.24381e-52	1.04978e-49	109.021
LCN6	-0.83539	5.18326	-17.9752	2.31178e-51	1.78855e-48	106.123
ISLR	0.775004	5.78165	17.631	5.63312e-50	4.02292e-47	102.957
PTN	0.958808	5.30948	17.5176	1.61286e-49	1.06956e-46	101.914
IL1RL1	-1.61477	5.34423	-17.3174	1.03217e-48	6.38843e-46	100.074
PDE5A	0.900764	5.93496	17.2747	1.53231e-48	8.89122e-46	99.6819
FNDC1	0.964502	5.02833	17.2089	2.81904e-48	1.53952e-45	99.0774
MATN2	0.816838	5.41263	17.0244	1.55711e-47	8.03122e-45	97.3828
SDSL	0.670476	5.93411	16.8345	9.02178e-47	4.40833e-44	95.6408
SEMA4B	-0.639212	5.48233	-16.5646	1.09201e-45	4.82773e-43	93.1683
CD163	-1.39942	6.84185	-16.4786	2.4152e-45	1.01015e-42	92.3812
FRZB	1.2157	5.47067	16.3286	9.63342e-45	3.62515e-42	91.0094
ITIH5	0.730305	6.32516	16.3272	9.76183e-45	3.62515e-42	90.9963
SFRP4	1.61924	4.59275	16.3031	1.21915e-44	4.35332e-42	90.7759
SLCO4A1	-0.67355	5.16577	-16.2512	1.96686e-44	6.76308e-42	90.3016
SLC16A9	0.808196	3.84571	16.1312	5.93711e-44	1.96858e-41	89.2062
NPTX2	-0.780225	5.17584	-16.1074	7.39059e-44	2.36601e-41	88.989
VSIG4	-1.21252	6.56287	-15.8623	7.03574e-43	1.92117e-40	86.7547
NRK	0.879569	4.82447	15.8437	8.34686e-43	2.21406e-40	86.5852
GLT8D2	0.744706	6.77272	15.7038	3.01328e-42	7.56088e-40	85.3124
ADAMTS9	-1.08327	7.47682	-15.6249	6.20903e-42	1.47807e-39	84.5955
RNASE2	-1.06788	3.89503	-15.4659	2.66297e-41	6.18076e-39	83.1519
WNK3	-0.689197	3.47007	-15.1371	5.35881e-40	1.21344e-37	80.1756
TEAD4	-0.608648	5.32888	-14.924	3.72393e-39	7.68289e-37	78.2536
AQP3	-0.86825	5.90454	-14.8542	7.0205e-39	1.35788e-36	77.625
KCNN3	0.603141	5.39044	14.5487	1.1165e-37	1.95577e-35	74.8824
BCL6	-0.62251	7.56833	-14.5103	1.58032e-37	2.61994e-35	74.538
FAM46B	-0.707308	5.74367	-14.4009	4.23935e-37	6.45216e-35	73.5598
CRYM	0.90388	7.01253	14.3761	5.30281e-37	7.81449e-35	73.3379
COL14A1	1.13024	6.0378	14.3176	8.97947e-37	1.29676e-34	72.8158
NAP1L3	0.945833	5.15852	13.9959	1.61203e-35	1.94365e-33	69.9535
MME	0.930072	5.89838	13.9565	2.29266e-35	2.69431e-33	69.6044
PLA2G2A	-1.78371	7.36982	-13.9217	3.13162e-35	3.58938e-33	69.2953
OLFML1	0.797561	5.3545	13.919	3.20734e-35	3.63134e-33	69.2716
SCUBE2	0.705803	4.33988	13.7999	9.2899e-35	1.02675e-32	68.2176
SLC6A1	0.664581	5.10559	13.743	1.54239e-34	1.64593e-32	67.7152
C1QTNF1	-0.85507	7.75877	-13.5032	1.2989e-33	1.29666e-31	65.6036
FGF1	0.636586	7.364	13.4242	2.61254e-33	2.5005e-31	64.9111
HERC6	0.614662	6.15577	13.3965	3.33854e-33	3.13081e-31	64.6681
IL18R1	-0.606448	4.07051	-13.271	1.01066e-32	9.10966e-31	63.5706
PHLDA1	0.920172	6.06951	13.1674	2.51631e-32	2.16309e-30	62.6668
PLEKHH2	0.792688	5.26139	13.0997	4.5645e-32	3.81773e-30	62.0767
PLCE1	0.732231	7.87378	13	1.09359e-31	8.60412e-30	61.2111
FMO4	0.630883	6.4062	12.9784	1.3211e-31	1.02209e-29	61.0239
GNMT	-0.61771	3.84133	-12.9748	1.36406e-31	1.0466e-29	60.9922
EDNRB	-0.61931	7.36765	-12.8865	2.95124e-31	2.15743e-29	60.2276
CREB5	0.604469	6.97888	12.6979	1.52504e-30	1.07261e-28	58.6007
ALOX5AP	-0.901061	6.69507	-12.6471	2.37108e-30	1.61861e-28	58.1636
OSMR	-0.655803	7.51273	-12.5283	6.63787e-30	4.30951e-28	57.1439
SFRP1	0.99585	6.40295	12.4983	8.60002e-30	5.46867e-28	56.8874
MPP3	-0.608376	7.09899	-12.2047	1.07487e-28	6.08479e-27	54.3864
FGF14	0.606853	4.6311	12.1066	2.48753e-28	1.32725e-26	53.5555
SLC11A1	-0.754553	4.70087	-11.9871	6.88319e-28	3.492e-26	52.5478
FPR1	-0.631935	4.5309	-11.91	1.32477e-27	6.54209e-26	51.8997
PI16	0.935549	6.4263	11.8914	1.55191e-27	7.50412e-26	51.743
ADORA3	-0.67198	4.48675	-11.8732	1.81061e-27	8.6648e-26	51.5904
LRRC17	0.786644	4.59168	11.8553	2.10635e-27	1.00284e-25	51.4406
ANPEP	-0.864143	5.09419	-11.801	3.33399e-27	1.53994e-25	50.986
ATP1B3	-0.709759	6.11411	-11.637	1.3283e-26	5.62197e-25	49.6178
EPHX2	0.618741	5.41744	11.6185	1.55143e-26	6.48272e-25	49.4641
SNCA	0.615535	6.6571	11.5415	2.95896e-26	1.18922e-24	48.8251
RASL11B	0.780733	5.53082	11.4441	6.67422e-26	2.58181e-24	48.0202
LAPTM5	-0.808978	7.29098	-11.3848	1.09402e-25	4.0955e-24	47.5312
SULF1	0.742757	6.48168	11.2773	2.6719e-25	9.43189e-24	46.6477
FKBP5	-0.855248	8.4674	-11.2562	3.18362e-25	1.11535e-23	46.4743
CGNL1	0.606523	5.87407	11.2237	4.16646e-25	1.44334e-23	46.2082
RARRES1	-0.874061	5.00528	-11.1874	5.62085e-25	1.92561e-23	45.912
ITGA5	-0.679649	7.70474	-11.0928	1.22691e-24	3.98274e-23	45.1398
CYP4B1	-1.12176	6.44448	-11.0528	1.70389e-24	5.47369e-23	44.8149
MAPK10	0.60363	5.60545	10.87	7.60581e-24	2.28519e-22	43.3353
NPR3	0.771247	7.15189	10.7672	1.75368e-23	4.94867e-22	42.5093
ALOX5	-0.610776	5.59698	-10.6131	6.09857e-23	1.5949e-21	41.277
SLC7A1	-0.647359	6.39886	-10.5246	1.24219e-22	3.17701e-21	40.5738
KBTBD10	-0.622832	8.39336	-10.5118	1.37721e-22	3.50301e-21	40.4718
LTBP2	0.824264	7.46103	10.4972	1.54718e-22	3.8927e-21	40.3568
SERPINB8	-0.666946	5.35623	-10.4891	1.65192e-22	4.11164e-21	40.292
SLCO2A1	-0.695096	7.07445	-10.384	3.82588e-22	9.13097e-21	39.4619
MGST1	-1.06114	6.5017	-10.3428	5.31101e-22	1.22961e-20	39.1378
OMD	0.766555	6.11324	10.2267	1.3334e-21	2.94744e-20	38.2282
ANKRD2	-0.940016	8.55828	-10.1637	2.19411e-21	4.69357e-20	37.7361
GFPT2	-0.780582	5.88874	-10.1194	3.10893e-21	6.53016e-20	37.3918
TIMP4	-0.646058	7.77386	-10.0773	4.32869e-21	9.01067e-20	37.0649
PLTP	-0.697252	8.02169	-10.0702	4.5761e-21	9.48314e-20	37.01
GATM	0.676467	7.3841	9.93423	1.32467e-20	2.60005e-19	35.9601
CTSC	-0.740054	6.70078	-9.93156	1.35254e-20	2.64914e-19	35.9396
MOXD1	0.616396	5.50528	9.85419	2.46775e-20	4.64718e-19	35.3458
PODN	0.613804	7.36364	9.72771	6.55936e-20	1.18247e-18	34.3805
IL1R2	-0.793663	4.83585	-9.6854	9.08263e-20	1.60561e-18	34.0592
F13A1	-0.771565	8.44695	-9.62857	1.40446e-19	2.41911e-18	33.629
CD14	-0.76418	7.44699	-9.61122	1.60394e-19	2.73229e-18	33.4979
SGPP2	-0.871869	5.77183	-9.60957	1.62436e-19	2.76201e-18	33.4854
P2RX5	-0.619036	5.9468	-9.60141	1.72898e-19	2.92917e-18	33.4238
SERPINE1	-1.39747	6.35184	-9.60026	1.7442e-19	2.94957e-18	33.4152
PROM1	0.730576	5.66486	9.57452	2.12336e-19	3.55194e-18	33.221
GALNTL2	-0.802696	5.64048	-9.54498	2.65996e-19	4.3554e-18	32.9986
HAPLN1	0.890023	3.86615	9.52691	3.05245e-19	4.97174e-18	32.8628
CHRDL2	-0.765297	4.57923	-9.48737	4.1231e-19	6.62766e-18	32.5661
NUDT7	0.631173	7.96488	9.44868	5.52995e-19	8.77607e-18	32.2764
HBB	1.50534	6.916	9.43614	6.08083e-19	9.60109e-18	32.1827
IFI30	-0.698598	6.83713	-9.35918	1.08758e-18	1.68004e-17	31.6091
TLR2	-0.621002	4.73165	-9.28848	1.85089e-18	2.77156e-17	31.0846
HSPA2	0.679752	6.79989	9.2716	2.10075e-18	3.13056e-17	30.9597
CCR1	-0.628222	4.46863	-9.26368	2.22918e-18	3.31131e-17	30.9012
THBS4	0.757981	7.49494	9.23013	2.86547e-18	4.20269e-17	30.6535
FMOD	0.795	6.32685	9.2158	3.1894e-18	4.64842e-17	30.5479
UCHL1	0.696173	5.52283	9.19253	3.79454e-18	5.50446e-17	30.3766
C1QB	-0.674125	7.37725	-9.13528	5.81131e-18	8.24957e-17	29.9563
ENAM	0.624241	5.87337	9.05055	1.089e-17	1.49119e-16	29.337
IGSF10	0.675584	4.71722	8.95242	2.24403e-17	2.95512e-16	28.6243
PI15	-0.843981	3.43289	-8.94651	2.34348e-17	3.073e-16	28.5816
AREG	-1.06094	5.54289	-8.92506	2.74282e-17	3.57645e-16	28.4265
CD53	-0.62713	6.76827	-8.79745	6.96141e-17	8.51511e-16	27.5087
GSTM5	0.614296	5.39242	8.78942	7.37976e-17	9.01496e-16	27.4512
C6	0.930711	7.87701	8.75035	9.7975e-17	1.18592e-15	27.172
SLC27A6	0.739771	7.59216	8.70298	1.37994e-16	1.63619e-15	26.8346
DSC1	0.810512	5.94338	8.35542	1.64435e-15	1.73676e-14	24.395
ARG2	-0.667561	4.5512	-8.25791	3.25769e-15	3.29819e-14	23.7223
PDE1A	0.620814	6.84618	8.16561	6.19309e-15	6.0143e-14	23.0904
STAT4	0.774201	5.25046	7.95787	2.58458e-14	2.35941e-13	21.6858
CCL2	-0.965907	7.72535	-7.87723	4.47099e-14	3.94569e-13	21.1472
DOK5	0.61452	6.51898	7.67425	1.7473e-13	1.42673e-12	19.8085
LOH3CR2A	-0.634222	4.39629	-7.66814	1.81986e-13	1.48077e-12	19.7685
LMCD1	-0.617519	6.56767	-7.63192	2.3148e-13	1.85584e-12	19.5324
SPP1	-0.946637	5.8769	-7.53006	4.53429e-13	3.47183e-12	18.8725
NPPA	1.49682	6.89982	7.36483	1.33195e-12	9.59713e-12	17.8156
HAS2	-0.651769	4.99454	-7.35449	1.42399e-12	1.02088e-11	17.75
HBA2	0.920874	7.85622	7.28937	2.16673e-12	1.52394e-11	17.3385
C3	-0.612246	8.81741	-7.24304	2.916e-12	2.00683e-11	17.0475
THBS1	-0.635948	8.66431	-7.19505	3.96081e-12	2.67824e-11	16.7474
CPM	-0.60139	6.76163	-7.18235	4.29439e-12	2.89116e-11	16.6682
LOC121952	0.603147	6.49984	7.17285	4.56159e-12	3.05775e-11	16.609
GUCA1C	0.84271	5.13491	7.16856	4.68751e-12	3.13085e-11	16.5823
EDIL3	0.648506	7.33826	7.159	4.98082e-12	3.31721e-11	16.5229
ATRNL1	0.698699	4.71148	6.93937	1.97626e-11	1.23387e-10	15.1735
ASB14	0.769099	7.0143	6.79985	4.66803e-11	2.77274e-10	14.3328
POSTN	0.744684	7.49722	6.21992	1.44835e-09	7.2138e-09	10.98
CHI3L1	-0.620107	4.59295	-6.2118	1.51721e-09	7.54458e-09	10.9348
HMGCS2	-0.962266	5.81989	-6.07217	3.3496e-09	1.59721e-08	10.1637
NEB	0.769858	5.48956	5.94756	6.7134e-09	3.11325e-08	9.48742
USP9Y	0.96278	6.0379	5.33108	1.77488e-07	6.83756e-07	6.31256
TNC	-0.684306	5.8003	-4.93606	1.24681e-06	4.32631e-06	4.43294
EIF1AY	1.24667	7.58422	4.46576	1.08462e-05	3.30476e-05	2.35981
DDX3Y	0.78962	5.81347	4.20133	3.38789e-05	9.53704e-05	1.27527
RPS4Y1	0.74792	5.60459	4.18134	3.68409e-05	0.000103115	1.19569
UTY	0.762457	5.77759	4.14997	4.19917e-05	0.000116687	1.07152
